# Supplementary material for: Kiwifruit Monodehydroascorbate Reductase 3 Gene Negatively Regulates the Accumulation of Ascorbic Acid in Fruit of Transgenic Tomato Plants
Source: Int J Mol Sci. 2023 Dec 6;24(24):17182. doi: 10.3390/ijms242417182 (PMC10742914; doi:10.3390/ijms242417182)
Supplement: Supplementary file 1 [file ijms-24-17182-s001.zip]

Archive with 8 entries (8 files):
- Figure S1.tif
- Table S1.docx
- Table S2.xlsx
- Table S3.docx
- Table S4.docx
- Table S5.docx
- Table S6.docx
- Table S7.docx
