# Supplementary material for: Kiwifruit Monodehydroascorbate Reductase 3 Gene Negatively Regulates the Accumulation of Ascorbic Acid in Fruit of Transgenic Tomato Plants
Source: Int J Mol Sci. 2023 Dec 6;24(24):17182. doi: 10.3390/ijms242417182 (PMC10742914; doi:10.3390/ijms242417182)
Supplement: Supplementary file 1 [file ijms-24-17182-s001.zip › Table S2.xlsx]

## Sheet: Sheet1
Table S2. The similarity between kiwifruit (Actinidia eriantha) MDHAR proteins and their homologous proteins from Arabidopsis (Arabidopsis thaliana).
Kiwifruit MDHAR	Kiwifruit sequence	Arabidopsis MDHAR	Arabidopsis sequence	Score	Expect	Similarity (%)
AeMDHAR1	MGRAFVYVIIGGGVAAGYAALEFTKRGVSQGELCIISEESVAPYERPALSKGFLLPEAPARLPSFHTCVGANEERLTPKWYKGNGDVKQKTLLMAMGETISYKILIIATGARALKLEEFGLSGSDAANVCYLRDLADATRLVDVMQSCTGGNAVVIGGGYIGTECAASLVINKINVTMVFPAAHIMTRLFTPKIASYYEDFYTAKGVKFIKGTVLSSFDMNSDGKVTAVNLRDGRCLPADMVVVGIGILPNTDLFEGQLTLDKGGIKVNGRMQTSNSSVYAVGDVAAFPVKLFGESRRLEHVDAARKSAKHAVAAIMDPEKMGEFDYLPFFYSRVFTLSWQFYGDGVGEVVHFGDFSRNTFGAYWISKGHLVGSFLEGGTKEQYEALSKVTRLKPAIED…	AtMDHAR4	MGRAFVYVILGGGVAAGYAALEFTRRGVSDGELCIISEEPVAPYERPALSKGFLLPEAPARLPSFHTCVGANDEKLTPKWYKDHGIELVLGTRVKSVDVRRKTLLSSTGETISYKFLIIATGARALKLEEFGVEGSDAENVCYLRDLADANRLATVIQSSSNGNAVVIGGGYIGMECAASLVINKINVTMVFPEAHCMARLFTPKIASLYEDYYRAKGVKFIKGTVLTSFEFDSNKKVTAVNLKDGSHLPADLVVVGIGIRPNTSLFEGQLTIEKGGIKVNSRMQSSDSSVYAIGDVATFPVKLFGEMRRLEHVDSARKSARHAVSAIMDPIKTGDFDYLPFFYSRVFAFSWQFYGDPTGDVVHFGEYEDGKSFGAYWVKKGHLVGSFLEGGTKEEYET…	715	0	73.57
AeMDHAR2	MAEKSFKYVILGGGVAAGYAAREFANQGVKFGELAIISKEAVAPYERPALSKAYLFPEFASLFLDLLLHSKFHTAIGFAAPARLPGFHTCVGSGGERLLPEWYAEKGIALILGTEIVKADLASKTLISAAGEIFKFHILVIATGSTTLVYKELIPKNIFYLREVDDADKLVEAIKAKKKGKAVIVGGGYIGLELSAVMKINNLDVSMVYPEPWCMPRLFTAGIAAFYEGYYANKGIHYQRERACWFNAESRNWRVYNAPYCNFFLVLQVKEVKLKDGRVLEADIVVVGVGGRPLTVLFKGQVEEEKGGIKTDSFFRTSVPDVYAVGDVATFPMKMYDEMRRVEHVDHSRKSAEHAVKAIFASEVGKSVDEYDYLPYFYSRSFNLSWQFYGDNVGDNVLF…	AtMDHAR1	MAEKSFKYIILGGGVSASILKTSDSVLVLLLLLSVRKVYLCKITCRWLIGYAAKEFANQGVQPGELAVISKEAVAPYERPALSKGYLFPEGAARLPGFHCCVGSGGEKLLPESYKQKGIELILSTEIVKADLSAKSLVSATGDVFKYQTLIIATGSTVLRLTDFGVKGADSKNILYLREIDDADKLVEAIKAKKGGKAVVVGGGYIGLELSAVLRINNLDVTMVFPEPWCMPRLFTADIAAFYETYYTNKGVKIIKGTVASGFTAQPNGEVKEVQLKDGRTLEADIVIVGVGAKPLTSLFKGQVEEDKGGIKTDAFFKTSVPDVYAVGDVATFPLKMYGDVRRVEHVDHSRKSAEQAVKAIKAAEGGAAVEEYDYLPFFYSRSFDLSWQFYGDNVGDSV…	610	e-178	63.47
AeMDHAR3	MSSVGKLMASMSNSLSLKHGLSLWCPQSASVNRIRHQIPSRSFRRSFAAASYANENREFVIVGGGNAAGYAARTFVEHGMANGKLCIVTKEEHAPYERPALTKAYLFPTDKKPARLPGFHTCVGSGGERQTPEWYNEQGIEMLYKDPVTGIDVEKQTLTTNSGKLLKYGSLIVATGCTASRQDWWKLTCFHYIRDVADADLLISSLEKAQKVVVVGGGYIGMEVAAAAVGWKLDTTIIFPENHLLQRLFTPSLAEKYERLYQENGVKFLKGASIKNLEAGPDGCVAAVRLENGSTIEADTIVIGIGARPAVSPFEAMVGLNKQVGGIQVDGQFRTSVPGIFAIGDVAAFPLKMYDRIARVEHVDHARRSAQHCVNALLSAKTHTYDVTIFLLSTRGSLS…	AtMDHAR6	MSAVRRVMALASTTLPTKSGLSLWCPSSPSLARRFPARFSPIGSRIASRSLVTASFANENREFVIVGGGNAAGYAARTFVENGMADGRLCIVTKEAYAPYERPALTKAYLFPPEKKPARLPGFHTCVGGGGERQTPDWYKEKGIEVIYEDPVAGADFEKQTLTTDAGKQLKYGSLIIATGCTASRFPDKIGGHLPGVHYIREVADADSLIASLGKAKKIVIVGGGYIGMEVAAAAVAWNLDTTIVFPEDQLLQRLFTPSLAQKYEELYRQNGVKFVKGASINNLEAGSDGRVSAVKLADGSTIEADTVVIGIGAKPAIGPFETLAMNKSIGGIQVDGLFRTSTPGIFAIGDVAAFPLKIYDRMTRVEHVDHARRSAQHCVKSLLTAHTDTYDYLPYFYS…	657	0	69.29
AeMDHAR4	MSAQPNPKNASAHFHGVSQIDRSIGQSINRMAEKSFKYVILGGGVAAGYAAREFVNQGVKFGELAIISKEAVAPYERPALSKAYLFPESPARLPGFHTCVGSGGERLLPEWYAEKGISLILGTEIVKADIGSKTLISAAGEIFKYHILVIATGSTVIRLTDFGVQGADSKNIFYLREVDDADKLVEAIKAKKNGKAVIVGGGYIGLELSAVMKINNLDVSMVYPEPWCMPRLFTAAIAAFYEGYYANKGIQIIKGTVAVGFNADADGEVKEVKLKDGRVLEADIVVVGVGGRPLTVLFKGQVEEEKGGIKTDSFFRTSVPDVYAVGDVATFPMKIYNEMRRVEHVDHSLTLPSIAGEGMNFLFILCFEMLKVHSLVALLSIFLWSQIIKSQEVEAIFAS…	AtMDHAR1	MAEKSFKYIILGGGVSASILKTSDSVLVLLLLLSVRKVYLCKITCRWLIGYAAKEFANQGVQPGELAVISKEAVAPYERPALSKGYLFPEGAARLPGFHCCVGSGGEKLLPESYKQKGIELILSTEIVKADLSAKSLVSATGDVFKYQTLIIATGSTVLRLTDFGVKGADSKNILYLREIDDADKLVEAIKAKKGGKAVVVGGGYIGLELSAVLRINNLDVTMVFPEPWCMPRLFTADIAAFYETYYTNKGVKIIKGTVASGFTAQPNGEVKEVQLKDGRTLEADIVIVGVGAKPLTSLFKGQVEEDKGGIKTDAFFKTSVPDVYAVGDVATFPLKMYGDVRRVEHVDHSRKSAEQAVKAIKAAEGGAAVEEYDYLPFFYSRSFDLSWQFYGDNVGDSV…	653	0	62.62
AeMDHAR5	MSSVGRLMASISNSLSLKHGLSMCRPQSASLNRIHYQILYRSFRRSFVVAAAAYANENREWENCEGVSVSGYAARTFVEHGMANGKLCIVTKEEHAPYERPALTKAYLFPTDKKPARLPGFHTCVGSGGERQTPEWYNEQGIEVLYKDPVTGIDIEKQTLTTNSGKLLKYGSLIVATGCTASRFPDKIGGNLPGVHYIRDVADADLLISSLEKARKVVVVGGGYIGMEVAAAAVGWKLDTTIIFPENHLLQRLFTPSLAEKYEKLYQENGVKFLKGASIKNLEAGPDGCVAAVKLENGSTIEADTIVIGIGAKPAVGPFEATVGLNKQVGGIQVDGQFRTSVPGIFAIGDVAAFPLKMYDRLARVEHVDHARRSAQHCVKALLSAQTHTYDGIFSFDTS…	AtMDHAR6	MSAVRRVMALASTTLPTKSGLSLWCPSSPSLARRFPARFSPIGSRIASRSLVTASFANENREFVIVGGGNAAGYAARTFVENGMADGRLCIVTKEAYAPYERPALTKAYLFPPEKKPARLPGFHTCVGGGGERQTPDWYKEKGIEVIYEDPVAGADFEKQTLTTDAGKQLKYGSLIIATGCTASRFPDKIGGHLPGVHYIREVADADSLIASLGKAKKIVIVGGGYIGMEVAAAAVAWNLDTTIVFPEDQLLQRLFTPSLAQKYEELYRQNGVKFVKGASINNLEAGSDGRVSAVKLADGSTIEADTVVIGIGAKPAIGPFETLAMNKSIGGIQVDGLFRTSTPGIFAIGDVAAFPLKIYDRMTRVEHVDHARRSAQHCVKSLLTAHTDTYDYLPYFYS…	746	0	73.72
AeMDHAR6	MGRAFVYVIIGGGVAAGYAALEFTKRGVSQGELCIISEESVVPYERPALSKGFLLPEGIHLPSKSRGVIFVLQCAPDASHLFTLVWGANEERLTPKWYRTWCSGIETNLGIALKLEEFGLSGSDAANVCYLRDVADATRLVDVMQSCTGGNAVVIGGGYIGMECAASLVINKINVTMVFPEAHCMARLFTPKIASYYEDFYTAKGVKFIKGTVLSSFDMNSNGKVTAVNLRDGNHLPADMVVVGIGIRPNTALFEGQLTLDKGGIKVNGRMQTSNSSVYAVGDVAAFPVKLFGESRRLEHVDSARKSAKHAVAAIMEPEKTDEFDYLPFFYSRVFTLSWQFYGDGVGEIVHFGDFSGTTFGAYWVSKGHLVGSFLEGGTKDQYEALSKVTRLKPAIEDV…	AtMDHAR4	MGRAFVYVILGGGVAAGYAALEFTRRGVSDGELCIISEEPVAPYERPALSKGFLLPEAPARLPSFHTCVGANDEKLTPKWYKDHGIELVLGTRVKSVDVRRKTLLSSTGETISYKFLIIATGARALKLEEFGVEGSDAENVCYLRDLADANRLATVIQSSSNGNAVVIGGGYIGMECAASLVINKINVTMVFPEAHCMARLFTPKIASLYEDYYRAKGVKFIKGTVLTSFEFDSNKKVTAVNLKDGSHLPADLVVVGIGIRPNTSLFEGQLTIEKGGIKVNSRMQSSDSSVYAIGDVATFPVKLFGEMRRLEHVDSARKSARHAVSAIMDPIKTGDFDYLPFFYSRVFAFSWQFYGDPTGDVVHFGEYEDGKSFGAYWVKKGHLVGSFLEGGTKEEYET…	647	0	66.8
AeMDHAR7	MGRAFVYVIIGGGVAAGYAALEFTKRGVSQGELCIISEESVVPYERPALSKGFLLPEAPARLPSFHTCVGANEERLTPKWYKEHGIELVLGTRVKSADVKRKTLLTATGETISYKILIVATGARSLGLADRCDNCVLLRDVADATRRLIVMQSCTVWGGNAVLLLAGGYIGLEVCWPLWMIKKINVTMVFPEAHCMAVIYTQDCSYYEDLHGQRSTAVNLRDGNHLPADMVVVGIGIRPNTALFEGQLTLDKGGIKVNGRMQTSNSSVYAVGDVAAFPVKLFGESRRLEHVDSARKSAKHAVAAIMEPEKTDEFDYLPFFYSRVFTLSWQFYGDGVGEIVHFGDFSGTTFGAYWVSKGHLVGSFLEGGTKDQYEALSKVTRLKPAIEDVAELQRQGLGF…	AtMDHAR4	MGRAFVYVILGGGVAAGYAALEFTRRGVSDGELCIISEEPVAPYERPALSKGFLLPEAPARLPSFHTCVGANDEKLTPKWYKDHGIELVLGTRVKSVDVRRKTLLSSTGETISYKFLIIATGARALKLEEFGVEGSDAENVCYLRDLADANRLATVIQSSSNGNAVVIGGGYIGMECAASLVINKINVTMVFPEAHCMARLFTPKIASLYEDYYRAKGVKFIKGTVLTSFEFDSNKKVTAVNLKDGSHLPADLVVVGIGIRPNTSLFEGQLTIEKGGIKVNSRMQSSDSSVYAIGDVATFPVKLFGEMRRLEHVDSARKSARHAVSAIMDPIKTGDFDYLPFFYSRVFAFSWQFYGDPTGDVVHFGEYEDGKSFGAYWVKKGHLVGSFLEGGTKEEYET…	633	0	65.04
